# Supplementary material for: Terrorism Catastrophizing and Sociodemographic Correlates Among Croatian Nursing Students: A Cross-Sectional Study
Source: Healthcare (Basel). 2025 Sep 16;13(18):2323. doi: 10.3390/healthcare13182323 (PMC12469285; doi:10.3390/healthcare13182323)
Supplement: Supplementary file 1 [file healthcare-13-02323-s001.zip]

Archive with 1 entries (1 files):
- healthcare-3845517-supplementary.pdf
